# Supplementary material for: Virtual Obstacle Avoidance Strategy: Navigating through a Complex Environment While Interacting with Virtual and Physical Elements
Source: Sensors (Basel). 2024 Sep 25;24(19):6212. doi: 10.3390/s24196212 (PMC11479164; doi:10.3390/s24196212)
Supplement: Supplementary file 1 [file sensors-24-06212-s001.zip]

Archive with 1 entries (1 files):
- sensors-3174493-supplementary.mp4
